# Supplementary material for: Investigation of the Roles of Phosphatidylinositol 4-Phosphate 5-Kinases 7,9 and Wall-Associated Kinases 1–3 in Responses to Indole-3-Carbinol and Biotic Stress in Arabidopsis Thaliana
Source: Biomolecules. 2024 Oct 3;14(10):1253. doi: 10.3390/biom14101253 (PMC11506499; doi:10.3390/biom14101253)
Supplement: Supplementary file 1 [file biomolecules-14-01253-s001.zip]

Archive with 2 entries (2 files):
- biomolecules-3207344-Figure S1.pdf
- biomolecules-3207344-Table S1.pdf
